# Supplementary material for: Fixation Methods in Primary Hip Arthroplasty: A Nationwide, Registry-Based Observational Study in Romania (2001–2024)
Source: Healthcare (Basel). 2025 Sep 27;13(19):2452. doi: 10.3390/healthcare13192452 (PMC12524635; doi:10.3390/healthcare13192452)
Supplement: Supplementary file 1 [file healthcare-13-02452-s001.zip]

Archive with 1 entries (1 files):
- healthcare-3871992-supplementary.pdf
